# Supplementary material for: Flower strip networks offer promising long term effects on pollinator species richness in intensively cultivated agricultural areas
Source: BMC Ecol. 2018 Dec 4;18:55. doi: 10.1186/s12898-018-0210-z (PMC6280486; doi:10.1186/s12898-018-0210-z)
Supplement: Supplementary file 4 — Additional file 4. Original data on wild bee observations between 2010 and 2015. The observations are split up into female and male individual counts. [file 12898_2018_210_MOESM4_ESM.ods]

## Sheet: Dettenheim
2010 (before the enhancement measures)
	Red		Control area								Enhancement area
	list		Transect								Tansect
			A		B		C		D		1		2		3		4		5
wild bee species	D	BW	♂	♀	♂	♀	♂	♀	♂	♀	♂	♀	♂	♀	♂	♀	♂	♀	♂	♀
Andrena agilissima	3	2																	no data	no data
Andrena bicolor																	1		no data	no data
Andrena chrysopus	V	3			1	1													no data	no data
Andrena flavipes						1												2	no data	no data
Andrena labialis	V	V				1					1							1	no data	no data
Andrena lagopus																			no data	no data
Andrena minutula										1									no data	no data
Andrena subopaca				1						1									no data	no data
Anthidium manicatum																			no data	no data
Anthidium strigatum	V	V																	no data	no data
Bombus hortorum																			no data	no data
Bombus hypnorum																			no data	no data
Bombus lapidarius										1									no data	no data
Bombus lucorum																			no data	no data
Bombus pascuorum				2															no data	no data
Bombus pratorum				1								2							no data	no data
Bombus sylvarum	V	V																	no data	no data
Bombus terrestris sl						2	1											1	no data	no data
Bombus vestigialis										1									no data	no data
Ceratina cyanea				1	1					1									no data	no data
Chelostoma florisomne																			no data	no data
Chelostoma rapunculi																			no data	no data
Dasypoda hirtipes	V	3																	no data	no data
Eucera longicornis	V	V																	no data	no data
Eucera nigrescens					1														no data	no data
Eucera salicariae	3	2																	no data	no data
Halictus maculatus					2														no data	no data
Halictus scabiosae		V																	no data	no data
Halictus simplex sl																			no data	no data
Halictus smaragdulus	3	2																	no data	no data
Halictus subauaratus						1													no data	no data
Halictus tumulorum				2			1			1						1		1	no data	no data
Heriades crenulatus		V																	no data	no data
Heriades truncorum																			no data	no data
Hylaeus communis												1							no data	no data
Hylaeus confusus																			no data	no data
Lasioglossum aeratum	3	2												1					no data	no data
Lasioglossum albipes						1		1											no data	no data
Lasioglossum calceatum								3		1				1		2			no data	no data
Lasioglossum glabriusculum		V																	no data	no data
Lasioglossum leucozonium																			no data	no data
Lasioglossum lucidulum																			no data	no data
Lasioglossum malachurum						1		1		1		1		3		1		8	no data	no data
Lasioglossum minutissimum										1						1			no data	no data
Lasioglossum pauxillum						1			1										no data	no data
Lasioglossum quadrinotatum	3	2				1													no data	no data
Lasioglossum villosulum												2							no data	no data
Lasioglossum xanthopus		V																	no data	no data
Lasioglossum zonulum								2		1		3			1			1	no data	no data
Megachile alpicola																			no data	no data
Megachile ericetorum																			no data	no data
Megachile rotundata																			no data	no data
Megachile willughbiella																			no data	no data
Melitta nigricans																			no data	no data
Nomada goodeniana																			no data	no data
Osmia bicornis																			no data	no data
Osmia leucomelana																			no data	no data
Xylocopa violacea		V																	no data	no data
2012
Andrena agilissima (Scopoli 1770)	2	3																	1
Andrena alfkenella Perkins 1914	D	V										1		3
Andrena barbilabris (Kirby 1802)	3	V				1
Andrena bicolor Fabricius 1775																1				2
Andrena chrysopus Pérez 1903	3	V								2
Andrena dorsata (Kirby 1802) s. l.												2	1			4
Andrena dorsata (Kirby 1802) s str.											4	6				9		7	1	9
Andrena flavipes Panzer 1799						1					1	16		7	1	13		26		16
Andrena labialis (Kirby 1802)	V	V								1
Andrena minutula-Aggregation														2
Andrena minutula (Kirby 1802)						1			1			1				1		2
Andrena minutuloides Perkins 1914														4
Andrena pilipes Fabricius 1781 s. l.	2	3										1
Andrena propinqua (Schenck 1853)																3
Andrena subopaca Nylander 1848				1
Bombus hypnorum (Linnaeus 1758)																				4
Bombus lapidarius (Linnaeus 1758)				1							4	83	5	43	13	69	1	48	1	156
Bombus pascuorum (Scopoli 1763)				2		1							2	2		1
Bombus pratorum (Linnaeus 1761)																				2
Bombus sylvarum (Linnaeus 1761)	V	V		3		7				1		11	1	9	2	12		2	1	3
Bombus terrestris (Linnaeus 1758) s. l.				3							2	45	7	21	4	29	10	14		113
Ceratina cyanea (Kirby 1802)				1				1
Dasypoda hirtipes (Fabricius 1793)	3	V	2
Halictus eurygnathus Blüthgen 1931	D														1
Halictus leucaheneus Ebmer 1972	3	3												3		2
Halictus maculatus Smith 1848							1		1	2
Halictus scabiosae (Rossi 1790)	V										1	1	1	2						1
Halictus simplex Blüthgen 1923 s. str.									1
Halictus simplex Blüthgen 1923 s. l.				3						1		1								2
Halictus subauratus (Rossi 1792)				1						4		1		2			1
Halictus tumulorum (Linnaeus 1758)			1	1	1	2		4		5		3		2					1	9
Heriades crenulatus Nylander 1856	V						2							1
Hylaeus brevicornis Nylander 1852			1
Hylaeus communis Nylander 1852				1												2
Hylaeus gibbus Saunders 1850 s. str.				1
Hylaeus spec. Fabricius 1793												1
Lasioglossum calceatum (Scopoli 1763)			1	6		8		1				6		15	1	11		4		5
Lasioglossum fulvicorne (Kirby 1802)				1														1
Lasioglossum glabriusculum (Morawitz 1853)	V		1	1					1
Lasioglossum laticeps (Schenck 1870)														2		2		1		3
Lasioglossum leucozonium (Schrank 1781)																1
Lasioglossum lineare (Schenck 1869)	2	3														1
Lasioglossum majus (Nylander 1852)	3	3	1
Lasioglossum malachurum (Kirby 1802)				3		2				3		6				1		5		5
Lasioglossum pauxillum (Schenck 1853)			2	12		5		2	2	3	1	3		2		3		2		1
Lasioglossum politum (Schenck 1853)				1										5		4		1		1
Lasioglossum sexnotatum (Kirby 1802)	2	3								2
Lasioglossum spec. Curtis 1833								2			1							1		2
Lasioglossum villosulum (Kirby 1802)										1
Lasioglossum zonulum (Smith 1848)			1				1			4										1
Megachile ericetorum (Lepeletier 1841)														1						2
Nomada stigma Fabricius 1804	3							1
Rophites canus Eversmann 1852	V	V							1
Sphecodes albilabris (Fabricius 1793)										1
Sphecodes ephippius (Linnaeus 1767)																		1
Sphecodes pellucidus Smith 1845	3	V				1
Xylocopa violacea (Linnaeus 1758)	V															1
2013
Andrena agilissima (Scopoli 1770)	2	3												2	3	1
Andrena alfkenella Perkins 1914	D	V										3				3		1		2
Andrena anthrisci Blüthgen 1925																1
Andrena bicolor Fabricius 1775						1						1				2				2
Andrena chrysosceles (Kirby 1802)																3
Andrena cineraria (Linnaeus 1758)																1
Andrena dorsata (Kirby 1802) sensu lato												3						21	1	18
Andrena dorsata (Kirby 1802) sensu stricto											2	2	2			1	10	8	5	4
Andrena flavipes Panzer 1799											1	14	3	24	3	15	2	86	3	60
Andrena gelriae van der Vecht 1927	3	3												1
Andrena gravida Imhoff 1832																2
Andrena labialis (Kirby 1802)	V	V						1		2				1	5	2
Andrena limata Smith 1853	D	2										2
Andrena minutula (Kirby 1802)							4					9				3		6		7
Andrena minutuloides Perkins 1914	*											6						5
Andrena nitidiuscula Schenck 1853 sensu lato	3	3														1
Andrena niveata Friese 1887	2	3										1		1
Andrena ovatula (Kirby 1802) sensu lato												1						1
Andrena pilipes Fabricius 1781 sensu lato	2	3										1						5		6
Andrena propinqua (Schenck 1853)												2		1		1		5	1	3
Andrena subopaca Nylander 1848										1
Andrena spec. Fabricius 1775																	3		2	1
Anthophora furcata (Panzer 1798)	3	V			2
Anthophora plumipes (Pallas 1772)														1
Bombus hortorum (Linnaeus 1761)						1					2	26	2	10	9	86		6		2
Bombus humilis Illiger 1806	V	3														1
Bombus hypnorum (Linnaeus 1758)																		1		1
Bombus lapidarius (Linnaeus 1758)				5	16	10	8	13	1	3		221	1	336		205	8	241	2	188
Bombus lucorum (Linnaeus 1761)																	1
Bombus pascuorum (Scopoli 1763)				3		2		4				13		7		116		20		9
Bombus pratorum (Linnaeus 1761)												1		1		1
Bombus sylvarum (Linnaeus 1761)	V	V		5		4		6		2		75	1	29		70		42		6
Bombus terrestris (Linnaeus 1758) sensu lato				15	11	24		21		2	2	196	4	483	1	158	38	230	6	130
Bombus vestalis (Geoffroy 1785)																			4
Ceratina cyanea (Kirby 1802)												1
Colletes cunicularius (Linnaeus 1761)												2
Colletes similis Schenk 1853	V	V									1	4	2	2
Epeolus variegatus (Linnaeus 1758)	V	V									1	2
Eucera interrupta Baer 1850	D	3									1
Eucera longicornis (Linnaeus 1758)	V	V						1
Eucera nigrescens Pérez 1879														1
Eucera spec. Scopoli 1770												1
Halictus eurygnathus Blüthgen 1931	D																		1
Halictus leucaheneus Ebmer 1972	3	3										1							1	1
Halictus maculatus Smith 1848											1	2				1				1
Halictus scabiosae (Rossi 1790)	V											4		2		3
Halictus simplex Blüthgen 1923 sensu lato								1		2		11		1		6		2		13
Halictus simplex Blüthgen 1923 sensu stricto																			1
Halictus smaragdulus Vachal 1895	2	3														2
Halictus subauratus (Rossi 1792)												3						2		9
Halictus tumulorum (Linnaeus 1758)						1		1		1		5				5		2
Heriades truncorum (Linnaeus 1758)												2
Hylaeus communis Nylander 1852																		1	1	1
Hylaeus cornutus Curtis 1831												1
Hylaeus gredleri Förster 1871																				1
Hylaeus punctatus (Brullé 1832)												2							1
Lasioglossum aeratum (Kirby 1802)	2	3										2
Lasioglossum calceatum (Scopoli 1763)				12		9		13		9		8		5		3		13		10
Lasioglossum costulatum (Kriechbaumer 1873)	3	3			2
Lasioglossum glabriusculum (Morawitz 1872)	V															1		2		1
Lasioglossum interruptum (Panzer 1798)	3	3										1						1		2
Lasioglossum laticeps (Schenck 1870)												1				1	1	1	1	2
Lasioglossum leucozonium (Schrank 1781)				1					1			1		1						2
Lasioglossum malachurum (Kirby 1802)				1		4		1		1		1		3				2
Lasioglossum morio (Fabricius 1793)																				1
Lasioglossum pauperatum (Brullé 1832)	1	2																1
Lasioglossum pauxillum (Schenck 1853)				1		1		5		6		2							1
Lasioglossum politum (Schenck 1853)						1												2		1
Lasioglossum quadrinotatum (Kriby 1802)	2	3																	1
Lasioglossum villosulum (Kirby 1802)								1										2
Lasioglossum xanthopus (Kirby 1802)	V											3		1
Lasioglossum zonulum (Smith 1848)				1		2	1	3		2		1
Lasioglossum spec. Curtis 1833														2		1				2
Megachile centuncularis (Linnaeus 1758)	V	V				1										2
Megachile ericetorum (Lepeletier 1841)				1												1
Megachile pilidens Alfken 1924	2	3					1
Megachile willughbiella (Kirby 1802)																1
Megachile spec. Latreille 1802								1								1
Melitta leporina (Panzer 1799)	V														3	2
Nomada flavoguttata (Kirby 1802)																				1
Nomada fucata Panzer 1798																		1		4
Nomada goodeniana (Kirby 1802)													1
Osmia bicornis (Linnaeus 1758)														2		5
Osmia leaiana (Kirby 1802)	3	V														1
Osmia leucomelana (Kirby 1802)										1								1		1
Sphecodes gibbus (Linnaeus 1758)												1
Xylocopa violacea (Linnaeus 1758)	V											2				3
2014
Andrena agilissima (Scopoli 1770)	2	3									1	2	2	2	2	11		3	2	9
Andrena alfkenella Perkins 1914	D	V												3				3
Andrena anthrisci Blüthgen 1925	*	*														2
Andrena bicolor Fabricius 1775												2			1		2	1		3
Andrena chrysopus Pérez 1903	3	V								2
Andrena cineraria (Linnaeus 1758)																		3	2
Andrena distinguenda Schenck 1871	3	3																	1
Andrena dorsata (Kirby 1802) sensu lato												1								2
Andrena dorsata (Kirby 1802) sensu stricto												1
Andrena flavipes Panzer 1799										3		27	2	104	2	72	3	163	2	87
Andrena labialis (Kirby 1802)	V	V						2												5
Andrena minutula (Kirby 1802)			1								2	4	1	1		1		1	0	1
Andrena minutuloides Perkins 1914												2				3		6	1	3
Andrena niveata Friese 1887	2	3												1				2
Andrena ovatula (Kirby 1802) sensu lato												4		2	1	6		4		13
Andrena pilipes Fabricius 1781 sensu lato	2	3													1			2	1
Andrena propinqua Schenck 1853	*	*												2						3
Andrena rosae Panzer 1801	3	3																		1
Andrena tibialis (Kirby 1802)															3	29
Andrena wilkella (Kirby 1802)												1
Anthidiellum strigatum (Panzer 1805)	V	V									3
Anthidium oblongatum (Illiger 1806)		V										2
Bombus barbutellus (Kirby 1802)												1
Bombus hortorum (Linnaeus 1761)						1					2	39		9				7		2
Bombus hypnorum (Linnaeus 1758)											1	2								1
Bombus lapidarius (Linnaeus 1758)						13				3	2	29		129	4	143		52	2	100
Bombus lucorum (Linnaeus 1761)											1
Bombus pascuorum (Scopoli 1763)				1		22		5			1	107		24		96		13		23
Bombus pratorum (Linnaeus 1761)						1					3	2		1		1
Bombus sylvarum (Linnaeus 1761)	V	V				2						26		13	1	49		3		12
Bombus terrestris (Linnaeus 1758) sensu lato				1		18				2	3	37	1	118		182		35	1	43
Bombus vestalis (Geoffroy 1785)						1					2
Ceratina cyanea (Kirby 1802)								1
Colletes daviesanus Smith 1846												1	4	7			1	14
Colletes similis Schenck 1853	V	V									1		1	1			2	1
Dasypoda hirtipes (Fabricius 1793)	3	V									1			1	1		1
Eucera longicornis (Linnaeus 1758)	V	V										4			2	4	1
Eucera nigrescens Pérez 1879																	1			6
Halictus eurygnathus Blüthgen 1931	D		1										3				1
Halictus langobardicus Blüthgen 1944	D										1
Halictus leucaheneus Ebmer 1972	3	3										1
Halictus maculatus Smith 1848							1				2	2	1					1
Halictus quadricinctus (Fabricius 1777)	2	3												1
Halictus rubicundus (Christ 1791)																			1
Halictus simplex Blüthgen 1923 sensu lato								3		1		32		28		45		10		4
Halictus simplex Blüthgen 1923 sensu stricto											4		4				3		3
Halictus smaragdulus Vachal 1895	2	3				1		1		1								2
Halictus subauratus (Rossi 1792)										2		11		4		1		43		4
Halictus tumulorum (Linnaeus 1758)				2		5			1	6		14		6		6		5	2	8
Heriades crenulatus Nylander 1856	V																1	1		1
Hoplitis adunca (Panzer 1798)	V																			1
Hoplitis leucomelana (Kirby 1802)												1
Hylaeus communis Nylander 1852								1										1
Hylaeus cornutus Curtis 1831												1	1	1		1		1	1
Hylaeus dilatatus (Kirby 1802)																				1
Hylaeus gredleri Förster 1871			1								1							1
Hylaeus nigritus (Fabricius 1798)																	1	5
Hylaeus sinuatus (Schenck 1853)																		2
Hylaeus variegatus (Fabricius 1798)	3	V												1				1
Lasioglossum angusticeps (Perkins 1895)	*	G										1
Lasioglossum calceatum (Scopoli 1763)				7		5		3		4		7		15		1		7		5
Lasioglossum glabriusculum (Morawitz 1853)	V			2		2				1	1	3	1	11		3	1	6		4
Lasioglossum interruptum (Panzer 1798)	3	3												2				1
Lasioglossum laticeps (Schenck 1870)												4		1		6				1
Lasioglossum leucozonium (Schrank 1781)											1	1		1		1		1
Lasioglossum malachurum (Kirby 1802)				3		6		10		8	1	7	1	21		2		8	1	2
Lasioglossum minutissimum (Kirby 1802)						1				1		2						1
Lasioglossum morio (Fabricius 1793)										2		4								1
Lasioglossum nitidiusculum (Kirby 1802)	3	V												1
Lasioglossum pauxillum (Schenck 1853)				9		5	1	7		11		8	1			3	1	3
Lasioglossum politum (Schenck 1853)								1				1		1				2		1
Lasioglossum punctatissimum (Schenck 1853)										1
Lasioglossum puncticolle (Morawitz 1872)	2	3						1
Lasioglossum villosulum (Kirby 1802)								1			2	1				2
Lasioglossum xanthopus (Kirby 1802)	V															5		2
Lasioglossum zonulum (Smith 1848)			1	4	3	5	2	15	1	7	2							1
Megachile ericetorum (Lepeletier 1841)										2		1			1					1
Megachile rotundata (Fabricius 1787)																1				3
Megachile willughbiella (Kirby 1802)																1			1
Melitta leporina (Panzer 1799)	V										3	6		3	3	9	1	2
Melitta nigricans Alfken 1905																		1
Nomada flavoguttata (Kirby 1802)											1	4						1
Nomada fucata Panzer 1798																			1
Osmia brevicornis (Fabricius 1798)	2	G														2				1
Rophites canus Eversmann 1852	V										5	2			2	1
Sphecodes albilabris (Fabricius 1793)						1								1		1		1
Sphecodes ephippius (Linnaeus 1767)														1		1
Sphecodes gibbus (Linnaeus 1758)																	3	1		1
Sphecodes scabricollis Wesmael 1835		G		1
Xylocopa violacea (Linnaeus 1758)	V													5	1	2	1		1
2015
Andrena agilissima (Scopoli 1770)	2	3									1	2	1		2	3			2	1
Andrena alfkenella Perkins 1914	D	V										16						7
Andrena anthrisci Blüthgen 1925													2	2		1
Andrena bicolor Fabricius 1775												1						3
Andrena chrysopus Pérez 1903	3	V							5	2
Andrena cineraria (Linnaeus 1758)														1				1
Andrena dorsata (Kirby 1802)														1		1		1
Andrena flavipes Panzer 1799												48	5	36		7		19	1	3
Andrena fulva (Müller 1766)																		1
Andrena fulvicornis Schenk 1861	3	3										3						16
Andrena haemorrhoa (Fabricius 1781)																		5
Andrena labialis (Kirby 1802)	V	V			1										2	2			1
Andrena minutula (Kirby 1802)							1					3		1			1	5
Andrena minutuloides Perkins 1914												3						3
Andrena niveata Friese 1887	2	3														2				2
Andrena ovatula (Kirby 1802) sensu lato														7						2
Andrena propinqua Schenck 1853																		1
Andrena rosae Panzer 1801	3	3																2
Anthidium oblongatum (Illiger 1806)		V												1
Anthophora furcata (Panzer 1798)	3	V				2
Anthophora plumipes (Pallas 1772)												1		2			1	3
Bombus hortorum (Linnaeus 1761)				1	1	3						3	4	1	8	3		2		4
Bombus humilis Illiger 1806	V	3												2
Bombus lapidarius (Linnaeus 1758)					1		1	2	2	3		38		86		12	3	26		13
Bombus pascuorum (Scopoli 1763)				7		26		2			2	20	2	51	1	22	2	16		8
Bombus pratorum (Linnaeus 1761)												2		1		2		2		1
Bombus rupestris (Fabricius 1793)																1
Bombus sylvarum (Linnaeus 1761)	V	V		5		17		2		4		20	1	58	1	21				2
Bombus terrestris (Linnaeus 1758) sensu lato				3	15	17	4	2	1	3	2	25	1	177	5	22	5	35		31
Ceratina cyanea (Kirby 1802)				1		1		1
Colletes daviesanus Smith 1846												1
Colletes similis Schenck 1853	V	V									1	1					1
Colletes Latreille 1802											1
Dasypoda hirtipes (Fabricius 1793)	3	V											2		3	3
Eucera longicornis (Linnaeus 1758)	V	V															1	7		4
Eucera nigrescens Pérez 1879			4	0								1			5	8			5	24
Halictus confusus Smith 1853	V																	1
Halictus leucaheneus Ebmer 1972	3	3													0	1
Halictus maculatus Smith 1848												3			0	1
Halictus quadricinctus (Fabricius 1777)	2	3										1
Halictus scabiosae (Rossi 1790)	V											6
Halictus simplex Blüthgen 1923									1								4		1
Halictus simplex Blüthgen 1923 sensu lato						2		1		1		11		5		7		11		2
Halictus smaragdulus Vachal 1895	2	3										1				1		1
Halictus subauratus (Rossi 1792)										6		2				6		1
Halictus tumulorum (Linnaeus 1758)			1			2			1	1						1		1
Heriades crenulatus Nylander 1856	V															2		1
Osmia leucomelana (Kirby 1802)									1	1
Hylaeus brevicornis Nylander 1852													1	1			1
Hylaeus communis Nylander 1852												1
Hylaeus cornutus Curtis 1831											2	5						1
Hylaeus dilatatus (Kirby 1802)												1	1					1
Hylaeus gredleri Förster 1871											1	3
Hylaeus hyalinatus Smith 1842																		1
Hylaeus punctatus (Brullé 1832)												2
Hylaeus signatus (Panzer 1798)													3	5
Hylaeus sinuatus (Schenck 1853)												1
Hylaeus styriacus Förster 1871												1
Hylaeus variegatus (Fabricius 1798)	3	V										1						1
Lasioglossum calceatum (Scopoli 1763)										1		1		1		4		4
Lasioglossum glabriusculum (Morawitz 1853)	V								2			5		4		1		8
Lasioglossum laticeps (Schenck 1870)														2		2		6		1
Lasioglossum leucozonium (Schrank 1781)				1														2
Lasioglossum malachurum (Kirby 1802)				4		6		9		2				1		1		10		5
Lasioglossum pauxillum (Schenck 1853)				1				3		2		20		4	4		2	2
Lasioglossum politum (Schenck 1853)				1								7
Lasioglossum quadrinotatum (Kirby 1802)	2	3												1
Lasioglossum villosulum (Kirby 1802)												3	1	3				2
Lasioglossum xanthopus (Kirby 1802)	V													1
Lasioglossum zonulum (Smith 1848)				1			1			2
Lasioglossum Curtis 1833																		7
Megachile ericetorum (Lepeletier 1841)													2	3
Megachile pilidens Alfken 1924	3	3						1						1				2
Megachile rotundata (Fabricius 1787)														1
Melitta leporina (Panzer 1799)	V									1	1	1	1	4		1	2	3
Nomada flavoguttata (Kirby 1802)											1			1
Nomada fucata Panzer 1798			2	0							3
Nomada sexfasciata (Panzer 1799)																			1
Osmia adunca (Panzer 1798)	V																			1
Osmia bicornis (Linnaeus 1758)																		1	1
Osmia brevicornis (Fabricius 1798)	2	G																		1
Panurgus calcaratus (Scopoli 1763)														1
Rophitoides canus Eversmann 1852	V	V															1	1
Sphecodes albilabris (Fabricius 1793)													1				1	2
Sphecodes ephippius (Linnaeus 1767)													1					3
Sphecodes miniatus von Hagens 1882																		1
Sphecodes monilicornis (Kirby 1802)											1
Sphecodes reticulatus Thomson 1870	3											2
Sphecodes scabricollis Wesmael 1835		G								1
Sphecodes spinulosus von Hagens 1875	3											1
Sphecodes Latreille 1805						1												1
Xylocopa violacea (Linnaeus 1758)	V															2

## Sheet: Rheinmünster
2010 (before the enhancement measures)
	Red		Control area								Enhancement area
	list		Transect								Transects
			A		B		C		D		1		2		3		4		5
bee species	D	BW	♂	♀	♂	♀	♂	♀	♂	♀	♂	♀	♂	♀	♂	♀	♂	♀	♂	♀
Andrena chrysosceles																			no data	no data
Andrena flavipes				1															no data	no data
Andrena fulvago	V	V																	no data	no data
Andrena haemorrhoa																			no data	no data
Andrena labiata																			no data	no data
Andrena lathyri			2			1													no data	no data
Andrena minutula										1									no data	no data
Andrena nigroaenea																			no data	no data
Andrena nitida																			no data	no data
Andrena ovatula sl						1			1										no data	no data
Andrena pandellei	3	3																	no data	no data
Andrena proxima sl																			no data	no data
Andrena subopaca																			no data	no data
Andrena viridescens		V												1					no data	no data
Bombus hortorum															1				no data	no data
Bombus humilis	V	V				1													no data	no data
Bombus hypnorum																			no data	no data
Bombus lapidarius				2		1				1		2							no data	no data
Bombus pascuorum										1									no data	no data
Bombus pratorum																			no data	no data
Bombus sylvarum	V	V		3										1					no data	no data
Bombus terrestris sl				2		2	1	1	1	1		1		3		1			no data	no data
Colletes daviesanus																			no data	no data
Colletes similis	V	V																	no data	no data
Dasypoda hirtipes	3	V																	no data	no data
Epeoloides coecutiens	3																		no data	no data
Eucera nigrescens																			no data	no data
Halictus leucaheneus	3	3						1		1									no data	no data
Halictus maculatus				1															no data	no data
Halictus scabiosae	V											1							no data	no data
Halictus simplex sl																			no data	no data
Halictus smaragdulus	2	3	2							1		1							no data	no data
Halictus subauratus																			no data	no data
Halictus tumulorum				1		1		1		2				4				1	no data	no data
Hylaeus annularis																			no data	no data
Hylaeus brevicornis																			no data	no data
Hylaeus confusus																			no data	no data
Hylaeus difformis																			no data	no data
Hylaeus gibbus sl																			no data	no data
Hylaeus gredleri																			no data	no data
Lasioglossum aeratum	2	3	1							1				2					no data	no data
Lasioglossum albipes											1								no data	no data
Lasioglossum bluethgeni	2	G																	no data	no data
Lasioglossum calceatum				1				1				1		5		1			no data	no data
Lasioglossum costulatum	3	3																	no data	no data
Lasioglossum glabriusculum	V												1	1					no data	no data
Lasioglossum leucozonium				1		1	1				1	1	1						no data	no data
Lasioglossum malachurum												1							no data	no data
Lasioglossum minutissimum			1			3		3				1						4	no data	no data
Lasioglossum morio											1	1		2					no data	no data
Lasioglossum pauxillum										2		1		2				1	no data	no data
Lasioglossum politum												3							no data	no data
Lasioglossum villosulum					1		1				1	1					2		no data	no data
Lasioglossum zonulum				2	1	1	1		1	1		1		1		1			no data	no data
Macropis europaea	V																		no data	no data
Osmia bicornis																			no data	no data
Osmia leucomelana					1														no data	no data
2012
Andrena dorsata (Kirby 1802) s str.				2								10		1	1	2		1
Andrena flavipes Panzer 1799										1		2		3		7		5		6
Andrena minutula (Kirby 1802)								1		7		5				1				1
Andrena minutuloides Perkins 1914																1				1
Andrena ovatula (Kirby 1802)									2	1								1		1
Andrena pilipes Fabricius 1781 s. l.	2	3										1				1
Andrena propinqua (Schenck 1853)												2
Andrena proxima (Kirby 1802)														1						3
Andrena subopaca Nylander 1848						3				3
Andrena wilkella (Kirby 1802)																				1
Bombus bohemicus Seidl 1836																				1
Bombus lapidarius (Linnaeus 1758)												2		21		31		27		40
Bombus lucorum (Linnaeus 1761)													1
Bombus pascuorum (Scopoli 1763)																1		3		5
Bombus pratorum (Linnaeus 1761)												1								1
Bombus sylvarum (Linnaeus 1761)	V	V								2				9		1		4		5
Bombus terrestris (Linnaeus 1758) s. l.												20		40		18		34		138
Ceratina cyanea (Kirby 1802)																				1
Colletes daviesanus Smith, 1846				1
Halictus eurygnathus Blüthgen 1931	D								1
Halictus leucaheneus Ebmer 1972	3	3							1
Halictus scabiosae (Rossi 1790)	V																			1
Halictus simplex Blüthgen 1923 s. l.												1						1		1
Halictus subauratus (Rossi 1792)				1				1		5				1
Halictus tumulorum (Linnaeus 1758)				1						6	1	1			1	3		2		1
Hylaeus brevicornis Nylander 1852										1
Hylaeus confusus Nylander 1852									1	1
Hylaeus gredleri Förster, 1871																			1
Lasioglossum aeratum (Kirby 1802)	2	3						1						2				1
Lasioglossum calceatum (Scopoli 1763)				1		3		1		2				2		1		1
Lasioglossum laticeps (Schenck 1870)												1				1				2
Lasioglossum leucopus (Kirby 1802)										1
Lasioglossum leucozonium (Schrank 1781)												1					1
Lasioglossum malachurum (Kirby 1802)								1				1
Lasioglossum minutissimum (Kirby 1802)						2		4		1		1
Lasioglossum pauxillum (Schenck 1853)				4						1										3
Lasioglossum politum (Schenck 1853)																1		2	2
Lasioglossum quadrinotatum (Kirby 1802)	2	3						1
Lasioglossum spec. Curtis 1833				1		1								2		1
Lasioglossum villosulum (Kirby 1802)												1		1
Lasioglossum zonulum (Smith 1848)						2		1		4
Melitta nigricans Alfken 1905									1
Sphecodes monilicornis (Kirby 1802)								1
2013
Andrena alfkenella Perkins 1914	D	V										2
Andrena cineraria (Linnaeus 1758)																2
Andrena dorsata (Kirby 1802) sensu stricto													1	4				2
Andrena flavipes Panzer 1799				1								1	1	11	1	16		15		5
Andrena gravida Imhoff 1832																2
Andrena haemorrhoa (Fabricius 1781)																1
Andrena helvola (Linnaeus 1758)																2
Andrena lagopus Latreille 1809													2	4	9
Andrena lathyri Alfken 1899																1
Andrena minutula (Kirby 1802)						1				1				3		2
Andrena ovatula (Kirby 1802) sensu lato										1			3	10	1	3	1	1
Andrena pilipes Fabricius 1781 sensu lato	2	3																2		4
Andrena propinqua (Schenck 1853)												1		1
Andrena wilkella (Kirby 1802)				1						1				1		1
Andrena spec. Fabricius 1775																		3
Anthophora plumipes (Pallas 1772)														1
Bombus hortorum (Linnaeus 1761)														1	1	2
Bombus humilis Illiger 1806	V	3										2				1		1
Bombus lapidarius (Linnaeus 1758)				2		3				11		256		405		859	1	476		198
Bombus pascuorum (Scopoli 1763)								6		1		22		45		226		6
Bombus sylvarum (Linnaeus 1761)	V	V										7		24		186		1		3
Bombus terrestris (Linnaeus 1758) sensu lato				2				12		10		716		1048		1365		786		295
Bombus (Psithyrus Lepeletier 1832 ) spec. Latreille 1802												36
Chelostoma florisomne (Linnaeus 1758)																1
Colletes daviesanus Smith 1846				1		1		1					1	2				1
Colletes similis Schenk 1853	V	V										3		5		1
Colletes spec. Latreille 1802														1				1
Dasypoda hirtipes (Fabricius 1793)	3	V																2
Epeolus variegatus (Linnaeus 1758)	V	V								1		1
Eucera nigrescens Pérez 1879												1				2
Eucera spec. Scopoli 1770																1
Halictus confusus Smith 1853	V																			1
Halictus leucaheneus Ebmer 1972	3	3									1			1			1		1	5
Halictus maculatus Smith 1848													1	1				1
Halictus rubicundus (Christ 1791)												2				1
Halictus scabiosae (Rossi 1790)	V														2	3	2	6
Halictus simplex Blüthgen 1923 sensu lato												2				7
Halictus smaragdulus Vachal 1895	2	3						1		1		1				1
Halictus subauratus (Rossi 1792)												5		1				1		3
Halictus tumulorum (Linnaeus 1758)								1		2		2	1	1		2		1
Hylaeus annularis (Kirby 1802)							1					1		1
Hylaeus brevicornis Nylander 1852													1
Hylaeus confusus Nylander 1852 sensu stricto										1
Hylaeus difformis (Eversmann 1852)																1
Hylaeus gredleri Förster 1871												1		1
Lasioglossum aeratum (Kirby 1802)	2	3							2	2
Lasioglossum bluethgeni Ebmer 1971	2	G														3
Lasioglossum calceatum (Scopoli 1763)				5		6		9		6		2				3		2		4
Lasioglossum fulvicorne (Kirby 1802)																				1
Lasioglossum laticeps (Schenck 1870)												1
Lasioglossum lativentre (Schenck 1853)	V	V														2
Lasioglossum leucozonium (Schrank 1781)										2								1
Lasioglossum malachurum (Kirby 1802)																		1
Lasioglossum minutissimum (Kirby 1802)						2		1		3				4		1
Lasioglossum morio (Fabricius 1793)										1				1
Lasioglossum pauxillum (Schenck 1853)									1	2		1		4			1	1
Lasioglossum quadrinotatum (Kirby 1802)	2	3		1
Lasioglossum zonulum (Smith 1848)						1		1	1	8
Lasioglossum villosulum (Kirby 1802)													1	3	1		2	1
Lasioglossum spec. Curtis 1833									1	1				2
Megachile rotundata (Fabricius (1787)									1
Melitta leporina (Panzer 1799)	V													1
Melitta nigricans Alfken 1905									1
Nomada striata Fabricius 1793															1
Osmia bicornis (Linnaeus 1758)																1
Osmia leucomelana (Kirby 1802)														1
Sphecodes ephippius (Linnaeus 1767)											1
Sphecodes reticulatus Thomson 1870	3									1
Xylocopa violacea (Linnaeus 1758)	V															1
2014
Andrena alfkenella Perkins 1914	V	D										7		1
Andrena anthrisci Blüthgen 1925														1
Andrena carantonica Pérez 1902													1
Andrena cineraria (Linnaeus 1758)																1		1	1
Andrena dorsata (Kirby 1802) sensu stricto												3			1			2	2	2
Andrena flavipes Panzer 1799						1			2	2		154	6	13	1	36		18	17	106
Andrena fulvicornis Schenck 1861	3*	3*																	1
Andrena haemorrhoa (Fabricius 1781)																		1
Andrena lathyri Alfken 1899																				1
Andrena minutula (Kirby 1802)									8	5		2	4			1	1	1
Andrena minutuloides Perkins 1914									1			2	5	1					1
Andrena nitidiuscula Schenck 1853	3	3										1
Andrena ovatula (Kirby 1802) sensu lato						1			1			12		10	4	9	3	3	1	6
Andrena pilipes Fabricius 1781 sensu lato	3	2																4		1
Andrena propinqua Schenck 1853												1						2	1
Andrena rosae Panzer 1801	3	3										2
Andrena wilkella (Kirby 1802)												1						1
Andrena spec. (Micandrena)												1
Bombus humilis Illiger 1806	3	V														1				1
Bombus lapidarius (Linnaeus 1758)										1		369		185		559		353		90
Bombus pascuorum (Scopoli 1763)												29		13		54		7		32
Bombus sylvarum (Linnaeus 1761)	V	V										4		7		52		2		4
Bombus terrestris (Linnaeus 1758) sensu lato												352		717		568		471		818
Ceratina cucurbitina (Rossi 1792)													1
Chelostoma florisomne (Linnaeus 1758)													1
Colletes daviesanus Smith 1846																				5
Colletes similis Schenck 1853	V	V							3	2				1	2	2		2	1	14
Epeolus variegatus (Linnaeus 1758)	V	V												1
Eucera longicornis (Linnaeus 1758)	V	V														1				1
Eucera nigrescens Pérez 1879												1		2					1	2
Eucera spec.														10						14
Halictus eurygnathus Blüthgen 1931		D															1
Halictus leucaheneus Ebmer 1972	3	3								3		2						1		1
Halictus maculatus Smith 1848												2								1
Halictus rubicundus (Christ 1791)										1		3		2		2		1
Halictus scabiosae (Rossi 1790)		V										5
Halictus simplex Blüthgen 1923 sensu lato												2		1		10		4		4
Halictus smaragdulus Vachal 1895	3	2						2		3		3				1
Halictus subauratus (Rossi 1792)				1	1	2		1		6		14	1	5		2	1			2
Halictus tumulorum (Linnaeus 1758)						1		7	1	8			1	3		4		1		3
Halictus spec.								1
Heriades truncorum (Linnaeus 1758)														1
Hoplitis leucomelana (Kirby 1802)									1
Hylaeus brevicornis Nylander 1852									1
Hylaeus communis Nylander 1852													1
Hylaeus cornutus Curtis 1831													1	1				1
Hylaeus gibbus Saunders 1850 sensu lato										2
Hylaeus variegatus (Fabricius 1798)	V	3										2
Lasioglossum aeratum (Kirby 1802)	3	2			1	1	1	8	2	5		1		1			1			2
Lasioglossum calceatum (Scopoli 1763)						1		4		2		3		5		1				1
Lasioglossum glabriusculum (Morawitz 1853)		V												1						1
Lasioglossum laticeps (Schenck 1870)												2		3		6
Lasioglossum lativentre (Schenck 1853)	V	V												1
Lasioglossum leucozonium (Schrank 1781)										1		1		1
Lasioglossum malachurum (Kirby 1802)						1				1		3				1				1
Lasioglossum minutissimum (Kirby 1802)				3		5		16	1	4		1		1			6			2
Lasioglossum morio (Fabricius 1793)						1		1		4				4				1
Lasioglossum pauperatum (Brullé 1832)	2	1										1
Lasioglossum pauxillum (Schenck 1853)						1		1	1	9				7						7
Lasioglossum punctatissimum (Schenck 1853)																				1
Lasioglossum sexnotatum (Kirby 1802)	3	2										1
Lasioglossum villosulum (Kirby 1802)												1		1
Lasioglossum xanthopus (Kirby 1802)		V																1		1
Lasioglossum zonulum (Smith 1848)					2	3	1	3		3				1						1
Lasioglossum spec.						6		4		5						2		1
Melitta leporina (Panzer 1799)		V										2
Nomada flavoguttata (Kirby 1802)													1
Nomada fucata Panzer 1798													1	2				1	2	1
Sphecodes crassus Thomson 1870													1
Sphecodes cristatus von Hagens 1882	G	3								1
Sphecodes ephippius (Linnaeus 1767)										2
Sphecodes marginatus von Hagens 1882																	1
Sphecodes monilicornis (Kirby 1802)												1
Sphecodes reticulatus Thomson 1870		3																	1
Sphecodes spec.										1
Xylocopa violacea (Linnaeus 1758)		V				1										2		7		1
2015
Andrena agilissima (Scopoli1770)	2	3														1				1
Andrena alfkenella Perkins 1914	D	V													2					2
Andrena carantonica Pérez 1902												1
Andrena cineraria (Linnaeus 1758)																				1
Andrena dorsata (Kirby 1802) sensu stricto				1		1						1						7
Andrena flavipes Panzer 1799										4	1	59		4		4	3	217		5
Andrena gelriae van der Vecht 1927	3	3												1	1					1
Andrena haemorrhoa (Fabricius 1781)																		2
Andrena labiata Fabricius 1781						1
Andrena minutula (Kirby 1802)								1	1	7		5				1		1
Andrena minutuloides Perkins 1914																		1
Andrena ovatula (Kirby 1802) sensu lato					2		2				6	6	2	9	2	9	3	5		3
Andrena pilipes Fabricius 1781 sensu lato	2	3															1	1
Andrena propinqua Schenck 1853																		2
Andrena rosae Panzer 1801	3	3										2						1
Andrena wilkella (Kirby 1802)																1				1
Andrena Fabricius 1775												2		1		1	1
Anthidium manicatum (Linnaeus 1758)											1
Anthidium septemspinosum Lepeletier 1841	D	R									1
Bombus hortorum (Linnaeus 1761)												2		5						1
Bombus humilis Illiger 1806	V	3										1		1		6		3
Bombus hypnorum (Linnaeus 1758)												1
Bombus lapidarius (Linnaeus 1758)												325		34		393		225		20
Bombus pascuorum (Scopoli 1763)				1						2		14		15		602		7		5
Bombus ruderatus (Fabricius 1755)	D	D									1				3
Bombus sylvarum (Linnaeus 1761)	V	V										9		7		357		6		2
Bombus terrestris (Linnaeus 1758) sensu lato				2		1				2		472		416		939		365		166
Ceratina cucurbitina (Rossi 1792)										1
Colletes daviesanus Smith 1846										1		1
Colletes similis Schenck 1853	V	V														3	1	3		1
Colletes Latreille 1802																1		1
Eucera longicornis (Linnaeus 1758)	V	V																1
Eucera nigrescens Pérez 1879													6	4				1	1
Eucera Scopoli 1770														12						2
Halictus leucaheneus Ebmer 1972	3	3										1
Halictus maculatus Smith 1848																		1
Halictus scabiosae (Rossi 1790)	V										1					1		2		1
Halictus sexcinctus (Fabricius 1775)	V	3									1
Halictus simplex Blüthgen 1923 sensu lato												5				6		2		2
Halictus smaragdulus Vachal 1895	2	3		1
Halictus subauratus (Rossi 1792)				1		4		2	1	4		10		1		6	1	7		3
Halictus tumulorum (Linnaeus 1758)						2		1		7		2				2		5
Heriades crenulatus (Nylander 1856)	V											1
Hylaeus communis Nylander 1852															1
Hylaeus cornutus Curtis 1831												1
Hylaeus gredleri Förster 1871															1
Hylaeus styriacus Förster 1871				1										1
Lasioglossum aeratum (Kirby 1802)	2	3				2		1		3						1
Lasioglossum calceatum (Scopoli 1763)				2		2				1		4						4
Lasioglossum glabriusculum (Morawitz 1853)	V					3												1
Lasioglossum interruptum (Panzer 1798)	3	3																		1
Lasioglossum laticeps (Schenck 1870)					1	1						1						1
Lasioglossum lativentre (Schenck 1853)	V	V												1		5				4
Lasioglossum leucozonium (Schrank 1781)										1
Lasioglossum malachurum (Kirby 1802)										1		4				1		1
Lasioglossum minutissimum (Kirby 1802)				4		8		19	1	4	1					1
Lasioglossum pauperatum (Brullé 1832)	1	2												1	1
Lasioglossum pauxillum (Schenck 1853)				2	1			1		11		3		16		3		3		3
Lasioglossum quadrinotatum (Kirby 1802)	2	3												1				1		3
Lasioglossum subhirtum (Lepeltier 1841)	D	3												1						1
Lasioglossum zonulum (Smith 1848)				1					1
Lasioglossum Curtis 1833					1	9		3		4						2	1	1		1
Megachile ericetorum Lepeletier 1841											1	1
Megachile pilidens Alfken 1924	3	3					1					2
Megachile willughbiella (Kirby 1802)											1
Melitta leporina (Panzer 1799)	V										1	1				1
Nomada alboguttata Herrich-Schäffer 1839	2											1					1
Osmia leucomelana (Kirby 1802)														1
Sphecodes albilabris (Fabricius 1793)																2
Sphecodes ephippius (Linnaeus 1767)					1				1		1			1
Sphecodes monilicornis (Kirby 1802)										1		1
Sphecodes gibbus (Linnaeus 1758)																		1
Xylocopa violacea (Linnaeus 1758)	V																	2		18
