# Supplementary material for: Flower strip networks offer promising long term effects on pollinator species richness in intensively cultivated agricultural areas
Source: BMC Ecol. 2018 Dec 4;18:55. doi: 10.1186/s12898-018-0210-z (PMC6280486; doi:10.1186/s12898-018-0210-z)
Supplement: Supplementary file 5 — Additional file 5. Original data of butterfly observations in 2010 and 2015. 1 indicates the presence of the species. [file 12898_2018_210_MOESM5_ESM.ods]

## Sheet: Rheinmünster
	Rheinmünster 2010								Rheinmünster 2015
	Enhancement area				Control area				Enhancement area					Control area
	Transect				Transect				Transect					Transect
	1	2	3	4	A	B	C	D	1	2	3	4	5	A	B	C	D
Aglais urticae									1	1	1					1
Araschnia levana									1			1
Celastrina argiolus													1
Coenonympha pamphilus	1		1							1	1		1			1
Colias hyale									1		1	1				1
Cupido argiades												1
Cynthia cardui			1	1	1		1	1	1	1	1	1	1	1	1		1
Erynnis tages											1		1
Gonepteryx rhamni									1		1	1			1
Inachis io	1				1		1		1	1	1	1			1
Issoria lathonia			1
Leptidea sinapis							1					1
Lycaena phlaeas		1								1		1
Maniola jurtina	1	1	1	1	1	1	1	1	1		1	1	1
Melanargia galathea						1		1
Papilio machaon									1			1
Pieris brassicae									1		1	1	1
Pieris napi/Pieris rape	1	1	1	1	1	1	1	1	1	1	1	1	1	1	1	1	1
Polyommatus icarus											1					1
Pyronia tithonus			1		1	1	1				1
Thymelicus lineolus		1	1		1	1	1	1	1	1	1			1		1
Vanessa atlanta			1				1		1						1	1	1
Zygaena filipendulae											1

## Sheet: Dettenheim
	Dettenheim 2010								Dettenheim 2015
	Enhancement area				Control area				Enhancement area					Control area
	Transect				Transect				Transect					Transect
	1	2	3	4	A	B	C	D	1	2	3	4	5	A	B	C	D
Aglais urticae	1								1		1			1
Araschnia levana (Linnaeus, 1758)		1									1
Carcharodes alceae											1
Celastrina argiolus
Coenonympha pamphilus	1	1						1
Colias hyale										1	1
Cupido argiades				1					1	1		1
Cynthia cardui										1	1
Gonepteryx rhamni										1
Inachis io	1	1		1			1		1	1	1					1
Issoria lathonia						1									1
Lycaena phlaeas (Linnaeus,1761)				1
Maniola jurtina	1	1	1	1	1	1	1	1	1	1	1	1	1
Melanargia galathea											1	1	1
Ochlodes venatus										1
Papilio machaon										1
Pieris brassicae										1	1	1
Pieris napi / Pieris rapae		1	1	1	1	1	1	1	1	1	1	1	1		1	1	1
Polyommatus icarus									1	1		1				1	1
Vanessa atalanta					1		1
Thymelicus lineola									1	1	1			1	1	1	1
